# Supplementary material for: The Impact of Inspiratory Muscle Training on Diaphragm Thickness in Healthy Adults: A Systematic Review and Meta-Regression
Source: Medicina (Kaunas). 2026 Mar 23;62(3):609. doi: 10.3390/medicina62030609 (PMC13027613; doi:10.3390/medicina62030609)
Supplement: Supplementary file 1 [file medicina-62-00609-s001.zip]

Archive with 1 entries (1 files):
- medicina-3841008-supplementary.pdf
